# Supplementary material for: PEGylated Paclitaxel Nanomedicine Meets 3D Confinement: Cytotoxicity and Cell Behaviors
Source: J Funct Biomater. 2023 Jun 15;14(6):322. doi: 10.3390/jfb14060322 (PMC10298934; doi:10.3390/jfb14060322)
Supplement: Supplementary file 1 [file jfb-14-00322-s001.zip]

Archive with 1 entries (1 files):
- jfb-2435337-supplementary.pdf
